# Supplementary material for: Effect of the Inoculum-to-Substrate Ratio on Putative Pathogens and Microbial Kinetics during the Batch Anaerobic Digestion of Simulated Food Waste
Source: Microorganisms. 2024 Mar 18;12(3):603. doi: 10.3390/microorganisms12030603 (PMC10974213; doi:10.3390/microorganisms12030603)
Supplement: Supplementary file 1 [file microorganisms-12-00603-s001.zip]

Archive with 1 entries (1 files):
- microorganisms-2807731-supplementary.pdf
